# Supplementary material for: Association of Gene Variants for Mechanical and Metabolic Muscle Quality with Cardiorespiratory and Muscular Variables Related to Performance in Skiing Athletes
Source: Genes (Basel). 2022 Oct 5;13(10):1798. doi: 10.3390/genes13101798 (PMC9602077; doi:10.3390/genes13101798)
Supplement: Supplementary file 1 [file genes-13-01798-s001.zip]

Archive with 3 entries (3 files):
- 1912388-Figure S1.jpg
- 1912388-Figure S2.jpg
- supplementarytables.pdf
